# Supplementary material for: Early-stage macular telangiectasia type 2 vascular abnormalities are associated with interdigitation zone disruption
Source: PLoS One. 2021 Nov 12;16(11):e0259811. doi: 10.1371/journal.pone.0259811 (PMC8589180; doi:10.1371/journal.pone.0259811)
Supplement: S1 Dataset — (XLSX) [file pone.0259811.s002.xlsx]

## Sheet: Sheet 1
Study ID	Eye	Age (decade)	Gender	LogMAR	DM?	HTN?	Q-score	SSI	MacTel Stage (OCT)	OCT pooled stage	DCP telangiectasia area (mm2)	IZ attenuation area (mm2)	IZ loss area (mm2)	EZ loss area (mm2)	IZ attenuation overlap %	IZ loss overlap %	EZ loss overlap %
1	0	5	M	0.204	0	1	7	58	4	B	0.267	0.82	0.387	0.093	23.7	26.15	4.6
1	1			0.398			8	61	6	C	0.836	1.272	0.236	0.752	7.09	16.79	72.83
2	0	6	M	0.498			7	63	6	C	0.658	1.085	0.721	1.234	5	14.23	73.52
2	1			0.301	0	0	8	66	4	B	0.373	1.179	0.495	0.77	23.24	21.7	45.07
3	0	6	F	0	1	0	8	61	0	A	0.165	1.38	0	0	73.83	0	0
3	1			0.204			8	61	4	B	0.335	1.511	0.594	0.315	4.92	46.32	8.12
4	0	6	F	0.097	1	1	8	68	1	A	0.186	0.974	0.006	0.011	68.82	1.31	4.51
5	0	5	F	0.602	1	1	7	63	6	C	0.941	0.957	0.599	1.904	0	3.09	96.63
5	1			0.204			9	72	6	C	0.563	1.286	1.206	0.58	27.6	34.11	28.47
6	0	5	F	0.097			8	68	3	B	0.265	0.86	0.406	0.115	13.72	35.31	22.73
6	1			0.204	0	0	8	64	2	A	0.303	1.593	0.297	0.08	25.46	35.89	12.62
7	0	4	M	0			9	78	2	A	0.118	0.525	0.038	0.002	71.71	0	0
7	1			-0.097	0	0	9	86	0	A	0.11	0.304	0.018	0	67.23	0	0
8	0	7	M	0.097			8	69	6	C	0.363	0.32	0.324	0.591	7.13	25.7	56.97
8	1			0.097	0	0	8	73	6	C	0.369	1.012	0.505	0.438	22.71	14.44	53.1
9	0	6	M	0.097			9	72	3	B	0.237	0.792	0.414	0.092	52.22	14	0
9	1			0.097	0	1	7	63	0	A	0.21	0.503	0.115	0	26.16	6.68	0
10	0	6	M	0	0	0	8	67	2	A	0.171	0.187	0.149	0.011	48.06	7.65	0
10	1			0.097			8	66	4	B	0.279	0.452	0.167	0.53	29.24	12.16	48.9
11	0	4	F	0.398			8	69	4	B	0.52	0.658	0.297	0.125	29.64	24	5.32
11	1			0.097	0	0	8	69	0	A	0.097	0.457	0.257	0	40.56	3.31	0
12	1	6	F	0.204	0	0	8	71	1	A	0.146	0.73	0.208	0.006	44.18	1.74	0
13	1	6	M	0.903	0	0	7	63	6	C	0.602	0.925	0.625	1.767	11.67	13.03	68.6
14	0	5	F	0.301			8	66	4	B	0.195	0.352	0.227	0.144	21.84	31.88	35.63
14	1			0.097	0	0	8	71	0	A	0.096	0.246	0	0	0	0	0
15	0	5	F	0.602	1	0	8	67	6	C	0.405	1.356	0.542	0.63	13.15	25.45	40.23
16	0	6	F	0.301	1	1	7	62	1	A	0.189	0.528	0.234	0.084	52.94	23.63	2.12
17	0	4	F	0	1	0	9	74	6	C	0.412	1.486	0.651	1.022	8.55	12.59	70.37
17	1			0.097			9	78	6	C	0.573	0.73	0.423	0.974	2.14	13.53	84.33
18	1	7	F	0.204	0	0	8	76	6	C	0.747	1.305	0.974	1.489	8.73	20.65	67.27
19	0	4	F	0.204	0	0	10	79	4	B	0.507	3.235	0.881	0.275	55.84	27.8	9.06
19	1			-0.187			9	87	0	A	0.131	1.509	0.474	0	63.62	18.3	0
20	0	4	M	-0.187	0	1	9	84	3	B	0.149	0.384	0.141	0.015	46.58	15.53	0
20	1			0.097			9	77	6	C	0.413	1.429	1.994	2.103	0.02	26.6	73.38
21	0	6	F	0.301	1	0	9	73	6	C	0.413	1.067	0.449	0.697	16.94	19.53	60.87
